# Supplementary material for: Honokiol Microemulsion Causes Stage-Dependent Toxicity Via Dual Roles in Oxidation-Reduction and Apoptosis through FoxO Signaling Pathway
Source: Cells. 2022 Nov 11;11(22):3562. doi: 10.3390/cells11223562 (PMC9688712; doi:10.3390/cells11223562)
Supplement: Supplementary file 1 [file cells-11-03562-s001.zip]

Archive with 1 entries (1 files):
- cells-1993481-supplementary.pdf
